# Supplementary material for: Human Transbodies to Reverse Transcriptase Connection Subdomain of HIV-1 Gag-Pol Polyprotein Reduce Infectiousness of the Virus Progeny
Source: Vaccines (Basel). 2021 Aug 12;9(8):893. doi: 10.3390/vaccines9080893 (PMC8402387; doi:10.3390/vaccines9080893)
Supplement: Supplementary file 1 [file vaccines-09-00893-s001.zip]

Archive with 1 entries (1 files):
- vaccines-1326936-supplementary.pdf
